# Supplementary material for: Functional evidence on the involvement of the MADS-box gene MdDAM4 in bud dormancy regulation in apple
Source: Front Plant Sci. 2024 Jul 15;15:1433865. doi: 10.3389/fpls.2024.1433865 (PMC11284153; doi:10.3389/fpls.2024.1433865)
Supplement: Supplementary file 2 [file Table_1.xlsx]

## Sheet: Tabelle1
Supplementary table 1:List of primer sequences
Primer_ID	Primer Sequence	Purpose
nptII_opt_F	AGCATGGATTGAGCAGGA	Probe for Southern plot
nptII_opt_R	CTGCCTCCCCAACATCAT	Probe for Southern plot
35S_F	CCCACTATCCTTCGCAAGACCC	Genotyping of transgenic trees
JL009	CAGAATCGACAGCTCTTCAGC	Genotyping of transgenic trees
VirG_F	GCCGGGGCGAGACCATAG	Genotyping of transgenic trees
VirG_R	CGCACGCGCAAGGCAACC	Genotyping of transgenic trees
OCSterm_R	CATTAAAGCAGGGTCGACA	Test for presence of full length transgene
DAM4ox_F	TCATTTCATTTGGAGAGGACACT	test for presence of full length transgene
MdDAM4_F	CATACTGGTGGGGAAAAATCG	qRT-PCR
MdDAM4_R	CTCAGCTTGCGGGTCTTATC	qRT-PCR
MdDAM1-F	TCTGTGTGAGTGTGACGGTG	qRT-PCR
MdDAM1-R	CCCCAACCCAAAACTGGACT	qRT-PCR
ACT7_F	TGAGTCACACTGTGCCAATC	qRT-PCR
ACT7_R	TTTCCCGTTCAGCAGTAGTG	qRT-PCR
