# Supplementary material for: Functional evidence on the involvement of the MADS-box gene MdDAM4 in bud dormancy regulation in apple
Source: Front Plant Sci. 2024 Jul 15;15:1433865. doi: 10.3389/fpls.2024.1433865 (PMC11284153; doi:10.3389/fpls.2024.1433865)
Supplement: Supplementary file 3 [file Table_2.xlsx]

## Sheet: DEG
GROUP I: Downregulated in silenced plants and upregulated in overexpressing plants
	cDNA ID	NCBI	Malus x domestica v 3.0a1	GDDH13	Common Name	A. thaliana ID	A. thaliana function
	cDNA_0093	CN491207.1	MDP0000148686	MD00G1073200		AT3G52740.1	AT3G52740.1 | Symbols: | unknown protein; BEST Arabidopsis thaliana protein match is: unknown protein (TAIR:AT3G44450.1); Has 65 Blast hits to 65 proteins in 13 species: Archae - 0; Bacteria - 0; Metazoa - 0; Fungi - 0; Plants - 65; Viruses - 0; Other Eukaryotes - 0 (source: NCBI BLink). | chr3:19546446-19546868 REVERSE LENGTH=140
	cDNA_0187	CN874730.1	MDP0000124617	MD15G1429400		NA	NA
	cDNA_0198	CN912387.1	NA	MD11G1044000		NA	NA
	cDNA_0211	CV150767.1	MDP0000865477	MD17G1124700		NA	NA
	cDNA_0089	GO555989.1	MDP0000253698	MD01G1017100		AT1G66390.1	AT1G66390.1 | Symbols: ATMYB90, PAP2, MYB90 | myb domain protein 90 | chr1:24764052-24765400 FORWARD LENGTH=249
	cDNA_0137	NM_001328720.1	MDP0000862169	MD15G1253900		NA	NA
	cDNA_0184	XM_008342292.1	MDP0000261585	MD16G1009100		NA	NA
	cDNA_0123	XM_008346131.3	MDP0000208870	MD12G1175700		AT2G18660.1	AT2G18660.1 | Symbols: PNP-A | plant natriuretic peptide A | chr2:8091032-8091644 REVERSE LENGTH=130
	cDNA_0147	XM_008347748.3	MDP0000320695	MD05G1305900		AT2G17260.1	AT2G17260.1 | Symbols: GLR2, ATGLR2, GLR3.1, ATGLR3.1 | glutamate receptor 2 | chr2:7504780-7508266 FORWARD LENGTH=951
	cDNA_0061	XM_008349584.3	MDP0000937404	MD15G1391600		AT5G49665.1	AT5G49665.1 | Symbols: | Zinc finger (C3HC4-type RING finger) family protein | chr5:20167119-20169420 REVERSE LENGTH=740
	cDNA_0028	XM_008352282.3	MDP0000289195	MD12G1158200		AT2G37970.1	AT2G37970.1 | Symbols: SOUL-1 | SOUL heme-binding family protein | chr2:15891027-15891704 FORWARD LENGTH=225
	cDNA_0050	XM_008352334.3	MDP0000911067	MD10G1240500		AT2G42850.1	AT2G42850.1 | Symbols: CYP718 | cytochrome P450, family 718 | chr2:17831662-17833309 FORWARD LENGTH=485
	cDNA_0148	XM_008352904.3	MDP0000182763	MD13G1140000		NA	NA
	cDNA_0107	XM_008354083.3	MDP0000421948	MD04G1025300		AT3G25400.1	AT3G25400.1 | Symbols: | CONTAINS InterPro DOMAIN/s: NTP Pyrophosphohydrolase MazG-related, RS21-C6 (InterPro:IPR011394), EAR (InterPro:IPR009039), NTP pyrophosphohydrolase MazG, putative catalytic core (InterPro:IPR004518); Has 1123 Blast hits to 1121 proteins in 452 species: Archae - 22; Bacteria - 753; Metazoa - 81; Fungi - 3; Plants - 83; Viruses - 0; Other Eukaryotes - 181 (source: NCBI BLin…
	cDNA_0248	XM_008356659.3	MDP0000767855	MD06G1189000		AT5G62530.1	AT5G62530.1 | Symbols: ALDH12A1, ATP5CDH, P5CDH | aldehyde dehydrogenase 12A1 | chr5:25099768-25103159 REVERSE LENGTH=556
	cDNA_0124	XM_008359282.3	MDP0000161563	MD14G1054800		AT5G06690.1	AT5G06690.1 | Symbols: WCRKC1 | WCRKC thioredoxin 1 | chr5:2060651-2061956 REVERSE LENGTH=210
	cDNA_0052	XM_008362140.3	MDP0000182592	MD13G1200100		AT3G22840.1	AT3G22840.1 | Symbols: ELIP1, ELIP | Chlorophyll A-B binding family protein | chr3:8084628-8085445 REVERSE LENGTH=195
	cDNA_0215	XM_008362141.3	MDP0000182592	MD13G1200100		AT3G22840.1	AT3G22840.1 | Symbols: ELIP1, ELIP | Chlorophyll A-B binding family protein | chr3:8084628-8085445 REVERSE LENGTH=195
	cDNA_0079	XM_008363095.3	MDP0000319456	MD15G1209400		AT2G26150.1	AT2G26150.1 | Symbols: ATHSFA2, HSFA2 | heat shock transcription factor A2 | chr2:11135856-11137217 FORWARD LENGTH=345
	cDNA_0230	XM_008366618.3	MDP0000552625	MD07G1161100		AT3G53140.1	AT3G53140.1 | Symbols: | O-methyltransferase family protein | chr3:19695692-19697355 FORWARD LENGTH=359
	cDNA_0102	XM_008368219.3	MDP0000293103	MD11G1214800		AT3G50400.1	AT3G50400.1 | Symbols: | GDSL-like Lipase/Acylhydrolase superfamily protein | chr3:18704797-18706437 FORWARD LENGTH=374
	cDNA_0115	XM_008368219.3	MDP0000293103	MD11G1214800		AT5G37690.1	AT5G37690.1 | Symbols: | SGNH hydrolase-type esterase superfamily protein | chr5:14973610-14976115 REVERSE LENGTH=356
	cDNA_0196	XM_008369151.3	MDP0000271337	MD04G1195900		AT3G14200.1	AT3G14200.1 | Symbols: | Chaperone DnaJ-domain superfamily protein | chr3:4712881-4714361 REVERSE LENGTH=230
	cDNA_0160	XM_008370325.3	MDP0000361511	MD09G1143800		AT3G22142.1	AT3G22142.1 | Symbols: | Bifunctional inhibitor/lipid-transfer protein/seed storage 2S albumin superfamily protein | chr3:7803604-7808046 REVERSE LENGTH=1480
	cDNA_0030	XM_008371311.3	MDP0000122571	MD04G1082300		AT2G25940.1	AT2G25940.1 | Symbols: ALPHA-VPE, ALPHAVPE | alpha-vacuolar processing enzyme | chr2:11063496-11066020 REVERSE LENGTH=478
	cDNA_0013	XM_008371842.3	MDP0000221993	MD04G1147800		AT2G38090.1	AT2G38090.1 | Symbols: | Duplicated homeodomain-like superfamily protein | chr2:15945278-15946775 FORWARD LENGTH=298
	cDNA_0021	XM_008372160.3	MDP0000688187	MD04G1194600		AT1G09740.1	AT1G09740.1 | Symbols: | Adenine nucleotide alpha hydrolases-like superfamily protein | chr1:3154603-3155834 FORWARD LENGTH=171
	cDNA_0179	XM_008373132.3	MDP0000126972	MD11G1242900		NA	NA
	cDNA_0100	XM_008373164.3	MDP0000429218	MD00G1115400		AT4G21020.1	AT4G21020.1 | Symbols: | Late embryogenesis abundant protein (LEA) family protein | chr4:11228263-11229392 FORWARD LENGTH=266
	cDNA_0104	XM_008375497.3	MDP0000137987	MD06G1043900		AT4G17090.1	AT4G17090.1 | Symbols: CT-BMY, BAM3, BMY8 | chloroplast beta-amylase | chr4:9605266-9607250 REVERSE LENGTH=548
	cDNA_0170	XM_008375497.3	MDP0000137987	MD06G1043900		AT4G17090.1	AT4G17090.1 | Symbols: CT-BMY, BAM3, BMY8 | chloroplast beta-amylase | chr4:9605266-9607250 REVERSE LENGTH=548
	cDNA_0036	XM_008378326.3	MDP0000259138	MD01G1198900		NA	NA
	cDNA_0139	XM_008378580.3	MDP0000256438	MD07G1298000		AT4G27670.1	AT4G27670.1 | Symbols: HSP21 | heat shock protein 21 | chr4:13819048-13819895 REVERSE LENGTH=227
	cDNA_0073	XM_008380358.3	MDP0000259294	MD08G1196900	MdDAM2	AT4G24540.1	AT4G24540.1 | Symbols: AGL24 | AGAMOUS-like 24 | chr4:12671160-12673645 REVERSE LENGTH=220
	cDNA_0078	XM_008383041.2	MDP0000185022	MD16G1042700		AT5G38410.1	AT5G38410.1 | Symbols: | Ribulose bisphosphate carboxylase (small chain) family protein | chr5:15377501-15378306 REVERSE LENGTH=181
	cDNA_0131	XM_008386038.3	MDP0000160804	MD02G1005800		AT3G12580.1	AT3G12580.1 | Symbols: HSP70, ATHSP70 | heat shock protein 70 | chr3:3991487-3993689 REVERSE LENGTH=650
	cDNA_0039	XM_008391439.3	MDP0000209143	MD13G1093700		AT1G60450.1	AT1G60450.1 | Symbols: AtGolS7, GolS7 | galactinol synthase 7 | chr1:22271226-22273214 REVERSE LENGTH=332
	cDNA_0141	XM_008391439.3	MDP0000209143	MD13G1093700		AT1G60470.1	AT1G60470.1 | Symbols: AtGolS4, GolS4 | galactinol synthase 4 | chr1:22279181-22280454 REVERSE LENGTH=334
	cDNA_0120	XM_008392786.3	MDP0000292980	MD13G1200300		AT4G14690.1	AT4G14690.1 | Symbols: ELIP2 | Chlorophyll A-B binding family protein | chr4:8418373-8419129 FORWARD LENGTH=193
	cDNA_0241	XM_008392786.3	MDP0000453571	MD16G1200000		AT3G22840.1	AT3G22840.1 | Symbols: ELIP1, ELIP | Chlorophyll A-B binding family protein | chr3:8084628-8085445 REVERSE LENGTH=195
	cDNA_0025	XM_008395372.3	MDP0000284819	MD15G1050800		AT1G76890.2	AT1G76890.2 | Symbols: GT2, AT-GT2 | Duplicated homeodomain-like superfamily protein | chr1:28873211-28875203 REVERSE LENGTH=575
	cDNA_0207	XM_017326453.2	MDP0000315500	MD14G1063300		NA	NA
	cDNA_0074	XM_017331705.2	MDP0000297880	MD04G1194600		AT3G11930.3	AT3G11930.3 | Symbols: | Adenine nucleotide alpha hydrolases-like superfamily protein | chr3:3776371-3777393 FORWARD LENGTH=226
	cDNA_0035	XM_017333127.2	MDP0000537168	MD07G1266700		NA	NA
	cDNA_0057	XM_029088936.1	MDP0000549646	MD03G1210100		AT5G54770.1	AT5G54770.1 | Symbols: THI1, TZ, THI4 | thiazole biosynthetic enzyme, chloroplast (ARA6) (THI1) (THI4) | chr5:22246634-22247891 FORWARD LENGTH=349
	cDNA_0019	XM_029089610.1	MDP0000323702	MD12G1150200		AT2G37770.2	AT2G37770.2 | Symbols: | NAD(P)-linked oxidoreductase superfamily protein | chr2:15834888-15836659 FORWARD LENGTH=315
	cDNA_0143	XM_029090189.1	MDP0000129794	MD12G1255600		AT2G02230.1	AT2G02230.1 | Symbols: AtPP2-B1, PP2-B1 | phloem protein 2-B1 | chr2:590393-591595 REVERSE LENGTH=336
	cDNA_0062	XM_029091373.1	MDP0000668095	MD13G1224200		AT1G04560.1	AT1G04560.1 | Symbols: | AWPM-19-like family protein | chr1:1245070-1245888 FORWARD LENGTH=186
	cDNA_0129	XM_029091373.1	MDP0000668095	MD13G1224200		AT1G04560.1	AT1G04560.1 | Symbols: | AWPM-19-like family protein | chr1:1245070-1245888 FORWARD LENGTH=186
	cDNA_0205	XM_029091373.1	NA	MD12G1120500		NA	NA
	cDNA_0235	XM_029091373.1	MDP0000830588	MD16G1229000		NA	NA
	cDNA_0121	XM_029092579.1	MDP0000286463	MD06G1197800		AT1G18660.1	AT1G18660.1 | Symbols: | zinc finger (C3HC4-type RING finger) family protein | chr1:6421433-6425565 FORWARD LENGTH=486
	cDNA_0060	XM_029097527.1	MDP0000280712	MD17G1001300		AT3G27030.1	AT3G27030.1 | Symbols: | unknown protein; FUNCTIONS IN: molecular_function unknown; INVOLVED IN: biological_process unknown; LOCATED IN: endomembrane system; CONTAINS InterPro DOMAIN/s: Protein of unknown function DUF3339 (InterPro:IPR021775); BEST Arabidopsis thaliana protein match is: Protein of unknown function (DUF 3339) (TAIR:AT5G40970.1); Has 538 Blast hits to 271 proteins in 16 species: Ar…
	cDNA_0225	XM_029098150.1	NA	MD13G1274000		NA	NA
	cDNA_0168	XM_029101627.1	MDP0000154764	MD06G1072200		AT4G25480.1	AT4G25480.1 | Symbols: DREB1A, CBF3, ATCBF3 | dehydration response element B1A | chr4:13018353-13019003 REVERSE LENGTH=216
	cDNA_0238	XM_029103734.1	MDP0000537168	MD01G1198900		NA	NA
	cDNA_0176	XM_029105165.1	MDP0000808833	MD07G1043500		AT1G74320.1	AT1G74320.1 | Symbols: | Protein kinase superfamily protein | chr1:27941192-27942903 FORWARD LENGTH=350
	cDNA_0135	XM_029106288.1	MDP0000259294	MD08G1196900	MdDAM2	AT4G24540.1	AT4G24540.1 | Symbols: AGL24 | AGAMOUS-like 24 | chr4:12671160-12673645 REVERSE LENGTH=220
	cDNA_0117	XM_029110396.1	MDP0000316198	MD10G1301800		AT5G54310.1	AT5G54310.1 | Symbols: NEV, AGD5 | ARF-GAP domain 5 | chr5:22057262-22061066 REVERSE LENGTH=483
GROUP II: Upregulated in silenced plants and upregulated in overexpressing plants
	cDNA ID	NCBI	Malus x domestica v 3.0a1	GDDH13	Common Name	A. thaliana ID	A. thaliana function
	cDNA_0201	CN910502.1	NA	nr		#N/A	#N/A
	cDNA_0197	CN912431.1	NA	nr		#N/A	#N/A
	cDNA_0188	CN940493.1	NA	nr		#N/A	#N/A
	cDNA_0185	CN997694.1	NA	nr		#N/A	#N/A
	cDNA_0191	CO052868.1	MDP0000351092	nr		NA	NA
	cDNA_0022	EB150929.1	MDP0000471083	MD14G1120700		AT5G55620.1	AT5G55620.1 | Symbols: | unknown protein; BEST Arabidopsis thaliana protein match is: unknown protein (TAIR:AT3G09950.1); Has 30201 Blast hits to 17322 proteins in 780 species: Archae - 12; Bacteria - 1396; Metazoa - 17338; Fungi - 3422; Plants - 5037; Viruses - 0; Other Eukaryotes - 2996 (source: NCBI BLink). | chr5:22530373-22530678 FORWARD LENGTH=101
	cDNA_0047	GO255259.1	NA	nr		#N/A	#N/A
	cDNA_0242	XM_008339882.3	MDP0000153876	nr		AT2G25737.1	AT2G25737.1 | Symbols: | Sulfite exporter TauE/SafE family protein | chr2:10977174-10979677 FORWARD LENGTH=476
	cDNA_0032	XM_008344662.3	MDP0000526864	MD17G1234400		AT2G20570.1	AT2G20570.1 | Symbols: GPRI1, GLK1, ATGLK1 | GBF's pro-rich region-interacting factor 1 | chr2:8855486-8857522 FORWARD LENGTH=420
	cDNA_0065	XM_008352275.3	MDP0000147005	MD15G1017700		AT4G18060.1	AT4G18060.1 | Symbols: | SH3 domain-containing protein | chr4:10027668-10029662 REVERSE LENGTH=351
	cDNA_0063	XM_008355186.3	MDP0000901967	MD09G1038100		AT5G14920.1	AT5G14920.1 | Symbols: | Gibberellin-regulated family protein | chr5:4826598-4827761 FORWARD LENGTH=275
	cDNA_0180	XM_008356085.2	MDP0000293468	MD15G1405400		AT4G37870.1	AT4G37870.1 | Symbols: PCK1, PEPCK | phosphoenolpyruvate carboxykinase 1 | chr4:17802974-17806332 REVERSE LENGTH=671
	cDNA_0136	XM_008360458.3	MDP0000158129	MD10G1293600		AT4G32480.1	AT4G32480.1 | Symbols: | Protein of unknown function (DUF506) | chr4:15676488-15677776 FORWARD LENGTH=287
	cDNA_0018	XM_008362196.3	MDP0000284787	MD13G1215300		AT4G14350.2	AT4G14350.2 | Symbols: | AGC (cAMP-dependent, cGMP-dependent and protein kinase C) kinase family protein | chr4:8256449-8259934 REVERSE LENGTH=551
	cDNA_0111	XM_008371865.3	NA	nr		NA	NA
	cDNA_0127	XM_008377562.3	MDP0000346219	MD07G1110700		AT2G45000.1	AT2G45000.1 | Symbols: EMB2766 | structural constituent of nuclear pore | chr2:18564156-18567632 FORWARD LENGTH=739
	cDNA_0027	XM_008377570.3	MDP0000803116	MD07G1111500		AT1G02065.1	AT1G02065.1 | Symbols: SPL8 | squamosa promoter binding protein-like 8 | chr1:365625-367149 FORWARD LENGTH=333
	cDNA_0174	XM_008378014.3	MDP0000829998	MD07G1160700		AT2G46810.1	AT2G46810.1 | Symbols: | basic helix-loop-helix (bHLH) DNA-binding superfamily protein | chr2:19239694-19242373 FORWARD LENGTH=371
	cDNA_0183	XM_008378604.3	MDP0000144597	nr		NA	NA
	cDNA_0045	XM_008379381.3	MDP0000175481	MD17G1201600		AT1G52770.1	AT1G52770.1 | Symbols: | Phototropic-responsive NPH3 family protein | chr1:19656009-19657546 FORWARD LENGTH=454
	cDNA_0177	XM_008386177.3	MDP0000230263	MD11G1009700		AT1G31830.1	AT1G31830.1 | Symbols: | Amino acid permease family protein | chr1:11418875-11420362 REVERSE LENGTH=495
	cDNA_0178	XM_008386177.3	MDP0000230263	MD11G1009700		AT1G31830.1	AT1G31830.1 | Symbols: | Amino acid permease family protein | chr1:11418875-11420362 REVERSE LENGTH=495
	cDNA_0194	XM_008391936.3	MDP0000584042	nr		AT1G55230.1	AT1G55230.1 | Symbols: | Family of unknown function (DUF716) | chr1:20602895-20603797 FORWARD LENGTH=300
	cDNA_0096	XM_008394769.3	MDP0000408810	MD01G1150100		AT3G47110.1	AT3G47110.1 | Symbols: | Leucine-rich repeat protein kinase family protein | chr3:17347103-17350296 REVERSE LENGTH=1025
	cDNA_0054	XM_008395111.3	MDP0000933711	MD15G1267300		AT2G18570.1	AT2G18570.1 | Symbols: | UDP-Glycosyltransferase superfamily protein | chr2:8063429-8064841 FORWARD LENGTH=470
	cDNA_0226	XM_017324318.2	NA	nr		NA	NA
	cDNA_0203	XM_017333864.2	MDP0000144123	nr		NA	NA
	cDNA_0229	XM_017336734.2	NA	nr		AT1G55240.1	AT1G55240.1 | Symbols: | Family of unknown function (DUF716) | chr1:20605015-20606185 FORWARD LENGTH=311
	cDNA_0212	XM_029096638.1	MDP0000573260	nr		NA	NA
	cDNA_0165	XM_029099650.1	MDP0000193502	MD11G1074900		AT3G51860.1	AT3G51860.1 | Symbols: CAX3, ATHCX1, CAX1-LIKE, ATCAX3 | cation exchanger 3 | chr3:19239458-19242519 FORWARD LENGTH=459
	cDNA_0008	XM_029099732.1	MDP0000247737	MD11G1143300		AT2G28760.3	AT2G28760.3 | Symbols: UXS6 | UDP-XYL synthase 6 | chr2:12336469-12338642 REVERSE LENGTH=343
	cDNA_0114	XM_029101864.1	MDP0000122515	nr		NA	NA
	cDNA_0186	XM_029101864.1	NA	nr		NA	NA
	cDNA_0088	XM_029102801.1	MDP0000293065	MD05G1226800		AT3G16030.1	AT3G16030.1 | Symbols: CES101 | lectin protein kinase family protein | chr3:5439609-5442802 FORWARD LENGTH=850
	cDNA_0193	XM_029103853.1	MDP0000399667	nr		NA	NA
	cDNA_0051	XM_029107210.1	MDP0000232313	MD08G1197300	MdDAM4	AT4G24540.1	AT4G24540.1 | Symbols: AGL24 | AGAMOUS-like 24 | chr4:12671160-12673645 REVERSE LENGTH=220
	cDNA_0024	XM_029107766.1	MDP0000269551	MD09G1038100		AT5G14920.1	AT5G14920.1 | Symbols: | Gibberellin-regulated family protein | chr5:4826598-4827761 FORWARD LENGTH=275
	cDNA_0158	XM_029107766.1	MDP0000269551	MD09G1038100		AT5G14920.1	AT5G14920.1 | Symbols: | Gibberellin-regulated family protein | chr5:4826598-4827761 FORWARD LENGTH=275
	cDNA_0224	XR_003767579.1	MDP0000370880	nr		NA	NA
	cDNA_0075	XR_003768575.1	MDP0000241947	MD08G1177900		AT4G29090.1	AT4G29090.1 | Symbols: | Ribonuclease H-like superfamily protein | chr4:14333528-14335255 FORWARD LENGTH=575
	cDNA_0181	XR_003769022.1	MDP0000827719	nr		NA	NA
	cDNA_0216	XR_003769236.1	MDP0000357776	nr		NA	NA
	cDNA_0199	XR_003771136.1	MDP0000336088	nr		NA	NA
	cDNA_0190	XR_003772269.1	NA	MD03G1237900		NA	NA
	cDNA_0208	XR_003774512.1	NA	nr		NA	NA
	cDNA_0244	XR_530823.3	MDP0000325652	nr		NA	NA
GROUP III: Downregulated in silenced plants and downregulated in overexpressing plants
	cDNA ID	NCBI	Malus x domestica v 3.0a1	GDDH13	Common Name	A. thaliana ID	A. thaliana function
	cDNA_0227	XM_008339168.3	MDP0000239944	nr		AT4G13260.1	AT4G13260.1 | Symbols: YUC2 | Flavin-binding monooxygenase family protein | chr4:7721840-7723616 REVERSE LENGTH=415
	cDNA_0069	XM_008369355.3	MDP0000299695	MD14G1226000		AT1G73885.1	AT1G73885.1 | Symbols: | unknown protein; FUNCTIONS IN: molecular_function unknown; INVOLVED IN: biological_process unknown; LOCATED IN: chloroplast thylakoid membrane, chloroplast; Has 37 Blast hits to 37 proteins in 13 species: Archae - 0; Bacteria - 0; Metazoa - 0; Fungi - 0; Plants - 37; Viruses - 0; Other Eukaryotes - 0 (source: NCBI BLink). | chr1:27786864-27787708 FORWARD LENGTH=192
	cDNA_0103	XM_008391048.3	MDP0000934638	MD13G1039900		AT2G47190.1	AT2G47190.1 | Symbols: ATMYB2, MYB2 | myb domain protein 2 | chr2:19376284-19377297 FORWARD LENGTH=273
	cDNA_0097	XM_029105474.1	MDP0000138927	MD07G1082700		AT1G32450.1	AT1G32450.1 | Symbols: NRT1.5 | nitrate transporter 1.5 | chr1:11715337-11719807 REVERSE LENGTH=614
	cDNA_0204	XR_003770909.1	MDP0000145193	nr		nr
	cDNA_0202	CN909093.1	-	nr		nr
GROUP IV: Upregulated in silenced plants and downregulated in overexpressing plants
	cDNA ID	NCBI	Malus x domestica v 3.0a1	GDDH13	Common Name	A. thaliana ID	A. thaliana function
	cDNA_0012	CN490334.1	MDP0000338377	MD03G1169600		AT3G10185.1	AT3G10185.1 | Symbols: | Gibberellin-regulated family protein | chr3:3145579-3146199 FORWARD LENGTH=103
	cDNA_0210	CN490688.1	MDP0000347726	nr		NA	NA
	cDNA_0240	CN877752.1	MDP0000280820	MD15G1289400		#N/A	#N/A
	cDNA_0222	CN945463.1	MDP0000186322	MD11G1200000		NA	NA
	cDNA_0169	CN993410.1	MDP0000756425	nr		AT5G50335.1	AT5G50335.1 | Symbols: | unknown protein; Has 30201 Blast hits to 17322 proteins in 780 species: Archae - 12; Bacteria - 1396; Metazoa - 17338; Fungi - 3422; Plants - 5037; Viruses - 0; Other Eukaryotes - 2996 (source: NCBI BLink). | chr5:20489391-20489615 REVERSE LENGTH=74
	cDNA_0182	CO540958.1	NA	nr		#N/A	#N/A
	cDNA_0234	CV081617.1	MDP0000346522	nr		#N/A	#N/A
	cDNA_0038	CV129465.1	MDP0000870778	MD09G1069300		AT5G39000.1	AT5G39000.1 | Symbols: | Malectin/receptor-like protein kinase family protein | chr5:15611860-15614481 FORWARD LENGTH=873
	cDNA_0243	CV628823.1	NA	nr		AT2G26910.1	AT2G26910.1 | Symbols: PDR4, ATPDR4 | pleiotropic drug resistance 4 | chr2:11481623-11487874 FORWARD LENGTH=1420
	cDNA_0163	CV883703.1	MDP0000281525	MD02G1317800	LOX6	AT1G67560.1	AT1G67560.1 | Symbols: LOX6 | PLAT/LH2 domain-containing lipoxygenase family protein | chr1:25319926-25324117 FORWARD LENGTH=917
	cDNA_0189	CV997924.1	NA	MD08G1140900		AT1G66950.1	AT1G66950.1 | Symbols: PDR11, ATPDR11 | pleiotropic drug resistance 11 | chr1:24978239-24984461 FORWARD LENGTH=1454
	cDNA_0231	DR992632.1	MDP0000336915	MD02G1036600		#N/A	#N/A
	cDNA_0145	ES790094.1	MDP0000169311	MD07G1004600	LOX2	AT3G45140.1	AT3G45140.1 | Symbols: LOX2, ATLOX2 | lipoxygenase 2 | chr3:16525437-16529233 FORWARD LENGTH=896
	cDNA_0119	GO547122.1	NA	MD10G1110900		#N/A	#N/A
	cDNA_0161	JZ481196.1	NA	MD13G1128900		#N/A	#N/A
	cDNA_0090	NM_001293856.1	MDP0000753547	MD02G1317800	LOX2	AT3G45140.1	AT3G45140.1 | Symbols: LOX2, ATLOX2 | lipoxygenase 2 | chr3:16525437-16529233 FORWARD LENGTH=896
	cDNA_0200	NM_001293856.1	MDP0000169311	MD07G1004500	LOX3	AT1G17420.1	AT1G17420.1 | Symbols: LOX3 | lipoxygenase 3 | chr1:5977512-5981384 FORWARD LENGTH=919
	cDNA_0206	NM_001293910.1	MDP0000573746	MD02G1080400		NA	NA
	cDNA_0156	NM_001294034.1	MDP0000180683	MD14G1001000		AT3G04070.1	AT3G04070.1 | Symbols: anac047, NAC047 | NAC domain containing protein 47 | chr3:1061573-1062976 REVERSE LENGTH=359
	cDNA_0055	NM_001294111.1	MDP0000138500	MD11G1054500	EXP8	AT2G40610.1	AT2G40610.1 | Symbols: ATEXPA8, EXP8, ATEXP8, ATHEXP ALPHA 1.11, EXPA8 | expansin A8 | chr2:16949121-16950472 REVERSE LENGTH=253
	cDNA_0132	NM_001319261.1	MDP0000699845	MD10G1299400		NA	NA
	cDNA_0101	NM_001328749.1	MDP0000315938	MD02G1136500	AP3	AT3G54340.1	AT3G54340.1 | Symbols: AP3, ATAP3 | K-box region and MADS-box transcription factor family protein | chr3:20119428-20121087 REVERSE LENGTH=232
	cDNA_0087	NM_001328828.1	MDP0000281525	MD02G1317800	LOX2	AT3G45140.1	AT3G45140.1 | Symbols: LOX2, ATLOX2 | lipoxygenase 2 | chr3:16525437-16529233 FORWARD LENGTH=896
	cDNA_0017	NM_001328860.1	MDP0000323987	MD13G1134600		AT3G23730.1	AT3G23730.1 | Symbols: XTH16 | xyloglucan endotransglucosylase/hydrolase 16 | chr3:8550222-8551248 FORWARD LENGTH=291
	cDNA_0151	NM_001328860.1	MDP0000323987	MD13G1134600		AT2G06850.1	AT2G06850.1 | Symbols: EXGT-A1, EXT, XTH4 | xyloglucan endotransglucosylase/hydrolase 4 | chr2:2763619-2765490 FORWARD LENGTH=296
	cDNA_0166	XM_008339322.3	MDP0000259556	MD04G1028300		AT1G05835.1	AT1G05835.1 | Symbols: | PHD finger protein | chr1:1762248-1762702 FORWARD LENGTH=127
	cDNA_0010	XM_008341314.3	MDP0000277802	MD16G1024700		AT3G26450.1	AT3G26450.1 | Symbols: | Polyketide cyclase/dehydrase and lipid transport superfamily protein | chr3:9681593-9683299 REVERSE LENGTH=152
	cDNA_0116	XM_008341340.3	MDP0000290236	MD14G1123900		NA	NA
	cDNA_0084	XM_008341522.3	MDP0000622085	MD16G1053900		AT3G30390.2	AT3G30390.2 | Symbols: | Transmembrane amino acid transporter family protein | chr3:11977112-11978827 REVERSE LENGTH=460
	cDNA_0221	XM_008342220.3	MDP0000234291	nr		AT5G08260.1	AT5G08260.1 | Symbols: scpl35 | serine carboxypeptidase-like 35 | chr5:2657236-2661272 FORWARD LENGTH=480
	cDNA_0110	XM_008343353.3	MDP0000232908	MD17G1041500		AT5G15230.1	AT5G15230.1 | Symbols: GASA4 | GAST1 protein homolog 4 | chr5:4945017-4946025 FORWARD LENGTH=106
	cDNA_0223	XM_008343808.3	MDP0000289339	MD17G1099600		AT5G05170.1	AT5G05170.1 | Symbols: CESA3, IXR1, ATCESA3, ATH-B, CEV1 | Cellulose synthase family protein | chr5:1530401-1535090 REVERSE LENGTH=1065
	cDNA_0081	XM_008344613.3	MDP0000253189	MD15G1331300	WRKY51	AT5G64810.1	AT5G64810.1 | Symbols: WRKY51, ATWRKY51 | WRKY DNA-binding protein 51 | chr5:25908415-25909687 FORWARD LENGTH=194
	cDNA_0118	XM_008344665.3	MDP0000570413	MD17G1235500		AT1G03790.1	AT1G03790.1 | Symbols: SOM | Zinc finger C-x8-C-x5-C-x3-H type family protein | chr1:954589-955770 FORWARD LENGTH=393
	cDNA_0126	XM_008345323.3	MDP0000925402	MD01G1124600, MD11G1143500, MD12G1139800, MD14G1139400, MD15G1139200		AT5G59970.1	AT5G59970.1 | Symbols: | Histone superfamily protein | chr5:24146352-24146663 REVERSE LENGTH=103
	cDNA_0067	XM_008347383.3	MDP0000208204	MD04G1201800		AT4G27230.2	AT4G27230.2 | Symbols: HTA2 | histone H2A 2 | chr4:13637515-13638325 REVERSE LENGTH=131
	cDNA_0128	XM_008349850.3	MDP0000229958	MD09G1051300		AT5G15230.1	AT5G15230.1 | Symbols: GASA4 | GAST1 protein homolog 4 | chr5:4945017-4946025 FORWARD LENGTH=106
	cDNA_0113	XM_008349925.3	MDP0000723286	MD09G1119300		NA	NA
	cDNA_0164	XM_008351243.3	MDP0000261548	MD11G1028200		AT5G12940.1	AT5G12940.1 | Symbols: | Leucine-rich repeat (LRR) family protein | chr5:4087782-4088897 FORWARD LENGTH=371
	cDNA_0066	XM_008353415.3	MDP0000477453	MD09G1188300		AT1G52800.1	AT1G52800.1 | Symbols: | 2-oxoglutarate (2OG) and Fe(II)-dependent oxygenase superfamily protein | chr1:19664044-19665362 FORWARD LENGTH=314
	cDNA_0048	XM_008353781.3	MDP0000905109	MD15G1087900		AT5G42680.2	AT5G42680.2 | Symbols: | Protein of unknown function, DUF617 | chr5:17114640-17115356 FORWARD LENGTH=238
	cDNA_0134	XM_008355516.3	MDP0000785391	MD16G1262200	IBH1-LIKE 1	AT4G30410.1	AT4G30410.1 | Symbols: | sequence-specific DNA binding transcription factors | chr4:14871309-14871851 REVERSE LENGTH=180
	cDNA_0247	XM_008355815.3	MDP0000208127	MD03G1045200		AT5G16450.2	AT5G16450.2 | Symbols: | Ribonuclease E inhibitor RraA/Dimethylmenaquinone methyltransferase | chr5:5374357-5375342 FORWARD LENGTH=166
	cDNA_0098	XM_008356542.3	MDP0000298916	MD11G1061400		AT5G05340.1	AT5G05340.1 | Symbols: | Peroxidase superfamily protein | chr5:1579142-1580819 REVERSE LENGTH=324
	cDNA_0026	XM_008359341.3	MDP0000321613	MD07G1184000		AT4G01010.1	AT4G01010.1 | Symbols: ATCNGC13, CNGC13 | cyclic nucleotide-gated channel 13 | chr4:434569-437242 REVERSE LENGTH=696
	cDNA_0044	XM_008359355.3	MDP0000321613	MD01G1117000		AT1G01340.2	AT1G01340.2 | Symbols: CNGC10 | cyclic nucleotide gated channel 10 | chr1:132414-135216 REVERSE LENGTH=711
	cDNA_0072	XM_008359862.3	MDP0000274344	MD09G1200900, MD09G1201200		AT5G51260.1	AT5G51260.1 | Symbols: | HAD superfamily, subfamily IIIB acid phosphatase | chr5:20832222-20833466 REVERSE LENGTH=257
	cDNA_0094	XM_008360078.1	MDP0000166067	nr		NA	NA
	cDNA_0220	XM_008363605.3	MDP0000266603	nr		AT5G63180.1	AT5G63180.1 | Symbols: | Pectin lyase-like superfamily protein | chr5:25341106-25343113 REVERSE LENGTH=432
	cDNA_0173	XM_008365822.3	MDP0000156157	MD04G1232500		AT4G28650.1	AT4G28650.1 | Symbols: | Leucine-rich repeat transmembrane protein kinase family protein | chr4:14144155-14147276 REVERSE LENGTH=1013
	cDNA_0130	XM_008368032.3	MDP0000188386	MD11G1091200		AT5G02020.1	AT5G02020.1 | Symbols: SIS | Encodes a protein involved in salt tolerance, names SIS (Salt Induced Serine rich). | chr5:386557-387921 REVERSE LENGTH=149
	cDNA_0014	XM_008368189.3	MDP0000570395	MD11G1189000		AT4G16260.1	AT4G16260.1 | Symbols: | Glycosyl hydrolase superfamily protein | chr4:9200180-9201441 REVERSE LENGTH=344
	cDNA_0011	XM_008369627.3	MDP0000338411	MD15G1172200		AT1G52565.1	AT1G52565.1 | Symbols: | unknown protein; FUNCTIONS IN: molecular_function unknown; INVOLVED IN: biological_process unknown; LOCATED IN: endomembrane system; BEST Arabidopsis thaliana protein match is: unknown protein (TAIR:AT3G15760.1); Has 35333 Blast hits to 34131 proteins in 2444 species: Archae - 798; Bacteria - 22429; Metazoa - 974; Fungi - 991; Plants - 531; Viruses - 0; Other Eukaryotes -…
	cDNA_0059	XM_008371811.3	MDP0000596102	MD04G1142300		AT5G01050.1	AT5G01050.1 | Symbols: | Laccase/Diphenol oxidase family protein | chr5:18209-20812 REVERSE LENGTH=586
	cDNA_0091	XM_008372547.3	MDP0000496435	MD04G1234300		AT4G28780.1	AT4G28780.1 | Symbols: | GDSL-like Lipase/Acylhydrolase superfamily protein | chr4:14215603-14217159 FORWARD LENGTH=367
	cDNA_0092	XM_008372547.3	MDP0000194060	MD12G1252200		AT4G28780.1	AT4G28780.1 | Symbols: | GDSL-like Lipase/Acylhydrolase superfamily protein | chr4:14215603-14217159 FORWARD LENGTH=367
	cDNA_0070	XM_008372780.3	MDP0000813710	MD05G1358600		AT5G47560.1	AT5G47560.1 | Symbols: ATTDT, ATSDAT, TDT | tonoplast dicarboxylate transporter | chr5:19287895-19290347 REVERSE LENGTH=540
	cDNA_0172	XM_008372780.3	MDP0000813710	MD05G1358600		AT5G47560.1	AT5G47560.1 | Symbols: ATTDT, ATSDAT, TDT | tonoplast dicarboxylate transporter | chr5:19287895-19290347 REVERSE LENGTH=540
	cDNA_0219	XM_008373108.3	MDP0000207799	nr		NA	NA
	cDNA_0002	XM_008374216.3	MDP0000150610	MD05G1179500		AT1G04680.1	AT1G04680.1 | Symbols: | Pectin lyase-like superfamily protein | chr1:1304052-1307780 REVERSE LENGTH=431
	cDNA_0144	XM_008374509.3	MDP0000732267	MD11G1170000		AT3G11590.1	AT3G11590.1 | Symbols: | unknown protein; LOCATED IN: plasma membrane; EXPRESSED IN: 22 plant structures; EXPRESSED DURING: 13 growth stages; BEST Arabidopsis thaliana protein match is: unknown protein (TAIR:AT5G22310.1); Has 22320 Blast hits to 15179 proteins in 1213 species: Archae - 372; Bacteria - 2307; Metazoa - 10906; Fungi - 1700; Plants - 1146; Viruses - 65; Other Eukaryotes - 5824 (sourc…
	cDNA_0005	XM_008374853.3	MDP0000873893	MD05G1092900		AT2G14960.1	AT2G14960.1 | Symbols: GH3.1 | Auxin-responsive GH3 family protein | chr2:6451659-6453670 REVERSE LENGTH=590
	cDNA_0006	XM_008376928.3	MDP0000315498	MD07G1006700		AT3G12610.1	AT3G12610.1 | Symbols: DRT100 | Leucine-rich repeat (LRR) family protein | chr3:4006661-4007779 REVERSE LENGTH=372
	cDNA_0001	XM_008376973.3	MDP0000183959	MD07G1017900		AT3G08030.1	AT3G08030.1 | Symbols: | Protein of unknown function, DUF642 | chr3:2564191-2565819 FORWARD LENGTH=365
	cDNA_0043	XM_008376973.3	MDP0000183959	MD07G1017900		AT2G41810.1	AT2G41810.1 | Symbols: | Protein of unknown function, DUF642 | chr2:17439414-17441296 REVERSE LENGTH=370
	cDNA_0105	XM_008376973.3	MDP0000183959	MD07G1017900		AT3G08030.1	AT3G08030.1 | Symbols: | Protein of unknown function, DUF642 | chr3:2564191-2565819 FORWARD LENGTH=365
	cDNA_0233	XM_008378949.3	MDP0000280306	nr		AT1G75620.1	AT1G75620.1 | Symbols: | glyoxal oxidase-related protein | chr1:28394951-28396594 REVERSE LENGTH=547
	cDNA_0023	XM_008378964.3	MDP0000250917	MD08G1023900	CKX5	AT1G75450.1	AT1G75450.1 | Symbols: CKX5, ATCKX5, ATCKX6 | cytokinin oxidase 5 | chr1:28315248-28318064 REVERSE LENGTH=540
	cDNA_0031	XM_008378964.3	MDP0000234983	MD08G1023900	CKX5	AT1G75450.1	AT1G75450.1 | Symbols: CKX5, ATCKX5, ATCKX6 | cytokinin oxidase 5 | chr1:28315248-28318064 REVERSE LENGTH=540
	cDNA_0122	XM_008378964.3	MDP0000250917	MD08G1023900	CKX5	AT1G75450.1	AT1G75450.1 | Symbols: CKX5, ATCKX5, ATCKX6 | cytokinin oxidase 5 | chr1:28315248-28318064 REVERSE LENGTH=540
	cDNA_0108	XM_008379904.3	MDP0000437664	MD09G1250100	EXPB1	AT2G20750.1	AT2G20750.1 | Symbols: ATEXPB1, EXPB1, ATHEXP BETA 1.5 | expansin B1 | chr2:8941185-8942430 FORWARD LENGTH=271
	cDNA_0232	XM_008381064.2	MDP0000343482	MD09G1038200		NA	NA
	cDNA_0049	XM_008381145.2	MDP0000574554	MD09G1052900	EXP15	AT2G03090.1	AT2G03090.1 | Symbols: ATEXPA15, EXP15, ATEXP15, ATHEXP ALPHA 1.3, EXPA15 | expansin A15 | chr2:917361-918554 REVERSE LENGTH=253
	cDNA_0140	XM_008381221.3	NA	MD15G1044100		AT5G10770.1	AT5G10770.1 | Symbols: | Eukaryotic aspartyl protease family protein | chr5:3403331-3405331 REVERSE LENGTH=474
	cDNA_0159	XM_008381479.3	MDP0000627178	MD12G1038700		AT3G11660.1	AT3G11660.1 | Symbols: NHL1 | NDR1/HIN1-like 1 | chr3:3679031-3679660 REVERSE LENGTH=209
	cDNA_0020	XM_008382239.3	MDP0000782642	MD04G1018400		AT1G75040.1	AT1G75040.1 | Symbols: PR5, PR-5 | pathogenesis-related gene 5 | chr1:28177754-28178731 FORWARD LENGTH=239
	cDNA_0175	XM_008382620.3	MDP0000155698	MD09G1200500		AT4G29270.1	AT4G29270.1 | Symbols: | HAD superfamily, subfamily IIIB acid phosphatase | chr4:14423797-14424848 REVERSE LENGTH=256
	cDNA_0046	XM_008383290.3	MDP0000657861	MD01G1228300		AT5G53730.1	AT5G53730.1 | Symbols: | Late embryogenesis abundant (LEA) hydroxyproline-rich glycoprotein family | chr5:21808072-21808713 REVERSE LENGTH=213
	cDNA_0133	XM_008386507.3	MDP0000298916	MD11G1061400		AT5G05340.1	AT5G05340.1 | Symbols: | Peroxidase superfamily protein | chr5:1579142-1580819 REVERSE LENGTH=324
	cDNA_0171	XM_008387095.3	MDP0000560696	MD11G1136500		AT5G60680.1	AT5G60680.1 | Symbols: | Protein of unknown function, DUF584 | chr5:24386247-24386738 FORWARD LENGTH=163
	cDNA_0162	XM_008387218.3	MDP0000266004	MD11G1158500		AT3G17210.1	AT3G17210.1 | Symbols: ATHS1, HS1 | heat stable protein 1 | chr3:5882318-5882896 FORWARD LENGTH=109
	cDNA_0068	XM_008389164.3	MDP0000836170	MD10G1078000		AT1G49320.1	AT1G49320.1 | Symbols: ATUSPL1, USPL1 | unknown seed protein like 1 | chr1:18246441-18247817 FORWARD LENGTH=280
	cDNA_0142	XM_008389543.3	MDP0000743239	MD12G1142900	EXP3	AT2G37640.1	AT2G37640.1 | Symbols: ATEXPA3, ATEXP3, ATHEXP ALPHA 1.9, EXP3 | Barwin-like endoglucanases superfamily protein | chr2:15788077-15789812 REVERSE LENGTH=262
	cDNA_0082	XM_008390142.2	NA	MD05G1331200		NA	NA
	cDNA_0037	XM_008390322.3	MDP0000935120	MD12G1215400		AT5G27670.1	AT5G27670.1 | Symbols: HTA7 | histone H2A 7 | chr5:9792807-9793365 REVERSE LENGTH=150
	cDNA_0033	XM_008390533.3	MDP0000194060	MD12G1252200		AT4G28780.1	AT4G28780.1 | Symbols: | GDSL-like Lipase/Acylhydrolase superfamily protein | chr4:14215603-14217159 FORWARD LENGTH=367
	cDNA_0153	XM_008390533.3	MDP0000496435	MD04G1234300		AT4G28780.1	AT4G28780.1 | Symbols: | GDSL-like Lipase/Acylhydrolase superfamily protein | chr4:14215603-14217159 FORWARD LENGTH=367
	cDNA_0053	XM_008391536.3	MDP0000491898	MD13G1106200		AT1G67750.1	AT1G67750.1 | Symbols: | Pectate lyase family protein | chr1:25401660-25403165 FORWARD LENGTH=408
	cDNA_0112	XM_008392374.3	MDP0000195614	MD13G1161200		AT1G24020.2	AT1G24020.2 | Symbols: MLP423 | MLP-like protein 423 | chr1:8500653-8501458 REVERSE LENGTH=155
	cDNA_0154	XM_008394087.2	MDP0000227827	MD10G1091100		AT1G47480.1	AT1G47480.1 | Symbols: | alpha/beta-Hydrolases superfamily protein | chr1:17417623-17419296 FORWARD LENGTH=314
	cDNA_0106	XM_008395105.2	MDP0000492524	MD06G1219800		AT3G18280.1	AT3G18280.1 | Symbols: | Bifunctional inhibitor/lipid-transfer protein/seed storage 2S albumin superfamily protein | chr3:6267102-6267392 FORWARD LENGTH=96
	cDNA_0086	XM_008395692.3	MDP0000300910	MD15G1101800		AT3G50160.1	AT3G50160.1 | Symbols: | Plant protein of unknown function (DUF247) | chr3:18598826-18600903 REVERSE LENGTH=503
	cDNA_0245	XM_008395692.3	MDP0000686092	MD15G1119800		NA	NA
	cDNA_0246	XM_008395692.3	MDP0000686092	nr		NA	NA
	cDNA_0085	XM_008395816.3	MDP0000133105	MD15G1116900		AT1G52820.1	AT1G52820.1 | Symbols: | 2-oxoglutarate (2OG) and Fe(II)-dependent oxygenase superfamily protein | chr1:19669216-19670321 FORWARD LENGTH=317
	cDNA_0071	XM_017331733.2	MDP0000228304	MD07G1234700	WRKY38	AT5G22570.1	AT5G22570.1 | Symbols: WRKY38, ATWRKY38 | WRKY DNA-binding protein 38 | chr5:7495608-7496707 REVERSE LENGTH=289
	cDNA_0009	XM_017336110.2	MDP0000479665	MD15G1015700		AT1G75620.1	AT1G75620.1 | Symbols: | glyoxal oxidase-related protein | chr1:28394951-28396594 REVERSE LENGTH=547
	cDNA_0209	XM_029088613.1	MDP0000636345	MD06G1161400		AT4G24780.2	AT4G24780.2 | Symbols: | Pectin lyase-like superfamily protein | chr4:12770631-12772227 REVERSE LENGTH=408
	cDNA_0192	XM_029089517.1	MDP0000255437	MD11G1163500		AT5G62040.1	AT5G62040.1 | Symbols: | PEBP (phosphatidylethanolamine-binding protein) family protein | chr5:24922810-24923709 FORWARD LENGTH=177
	cDNA_0236	XM_029093275.1	MDP0000726113	MD15G1118600		NA	NA
	cDNA_0007	XM_029093496.1	MDP0000721702	MD08G1176900		AT4G08570.1	AT4G08570.1 | Symbols: | Heavy metal transport/detoxification superfamily protein | chr4:5455123-5455975 REVERSE LENGTH=150
	cDNA_0152	XM_029093885.1	MDP0000269483	MD15G1303500		AT5G65730.1	AT5G65730.1 | Symbols: XTH6 | xyloglucan endotransglucosylase/hydrolase 6 | chr5:26299080-26300290 FORWARD LENGTH=292
	cDNA_0228	XM_029095217.1	MDP0000707824	MD15G1121800		NA	NA
	cDNA_0109	XM_029095546.1	MDP0000199273	MD16G1021500		AT1G23210.1	AT1G23210.1 | Symbols: AtGH9B6, GH9B6 | glycosyl hydrolase 9B6 | chr1:8240174-8242129 FORWARD LENGTH=489
	cDNA_0150	XM_029096070.1	MDP0000853103	MD16G1127400	JAS1	AT5G13220.1	AT5G13220.1 | Symbols: JAZ10, TIFY9, JAS1 | jasmonate-zim-domain protein 10 | chr5:4219001-4220502 FORWARD LENGTH=197
	cDNA_0077	XM_029096394.1	MDP0000174018	MD16G1159900		NA	NA
	cDNA_0004	XM_029100031.1	MDP0000751143	MD03G1173300		AT1G75280.1	AT1G75280.1 | Symbols: | NmrA-like negative transcriptional regulator family protein | chr1:28252030-28253355 FORWARD LENGTH=310
	cDNA_0095	XM_029100159.1	MDP0000236210	MD01G1100600		AT3G54920.1	AT3G54920.1 | Symbols: PMR6 | Pectin lyase-like superfamily protein | chr3:20345311-20348477 FORWARD LENGTH=501
	cDNA_0029	XM_029101022.1	MDP0000266563	MD04G1066300		AT1G55940.1	AT1G55940.1 | Symbols: CYP708A1 | cytochrome P450, family 708, subfamily A, polypeptide 1 | chr1:20922543-20925619 REVERSE LENGTH=655
	cDNA_0064	XM_029101183.1	MDP0000743239	MD12G1142900	EXP3	AT2G37640.1	AT2G37640.1 | Symbols: ATEXPA3, ATEXP3, ATHEXP ALPHA 1.9, EXP3 | Barwin-like endoglucanases superfamily protein | chr2:15788077-15789812 REVERSE LENGTH=262
	cDNA_0034	XM_029101992.1	MDP0000886270	MD10G1061300		AT4G38860.1	AT4G38860.1 | Symbols: | SAUR-like auxin-responsive protein family | chr4:18130357-18130674 FORWARD LENGTH=105
	cDNA_0157	XM_029102071.1	MDP0000124687	MD05G1074600	EFM, EARLY FLOWERING MYB	AT2G03500.1	AT2G03500.1 | Symbols: | Homeodomain-like superfamily protein | chr2:1059926-1062259 FORWARD LENGTH=432
	cDNA_0080	XM_029102103.1	MDP0000201265	MD05G1086700		AT3G19320.1	AT3G19320.1 | Symbols: | Leucine-rich repeat (LRR) family protein | chr3:6696395-6698073 REVERSE LENGTH=493
	cDNA_0083	XM_029102103.1	MDP0000201265	MD05G1086700		AT3G19320.1	AT3G19320.1 | Symbols: | Leucine-rich repeat (LRR) family protein | chr3:6696395-6698073 REVERSE LENGTH=493
	cDNA_0217	XM_029105678.1	MDP0000686092	nr		NA	NA
	cDNA_0056	XM_029107138.1	MDP0000421303	MD08G1176900		AT4G08570.1	AT4G08570.1 | Symbols: | Heavy metal transport/detoxification superfamily protein | chr4:5455123-5455975 REVERSE LENGTH=150
	cDNA_0040	XM_029107182.1	MDP0000247926	MD08G1191400		AT4G16370.1	AT4G16370.1 | Symbols: ATOPT3, OPT3 | oligopeptide transporter | chr4:9247514-9250071 REVERSE LENGTH=737
	cDNA_0237	XM_029108928.1	MDP0000166067	nr		NA	NA
	cDNA_0125	XM_029109116.1	MDP0000137383	MD10G1045900	SUC2	AT1G22710.1	AT1G22710.1 | Symbols: SUC2, SUT1, ATSUC2 | sucrose-proton symporter 2 | chr1:8030911-8032970 REVERSE LENGTH=512
	cDNA_0138	XM_029109142.1	MDP0000131100	MD10G1077900		AT5G25610.1	AT5G25610.1 | Symbols: RD22, ATRD22 | BURP domain-containing protein | chr5:8914498-8916684 REVERSE LENGTH=392
	cDNA_0042	XM_029109170.1	MDP0000561022	MD10G1101200,MD15G1211400		AT5G49690.1	AT5G49690.1 | Symbols: | UDP-Glycosyltransferase superfamily protein | chr5:20189968-20191350 REVERSE LENGTH=460
	cDNA_0218	XM_029109505.1	MDP0000347332	nr		NA	NA
	cDNA_0099	XM_029109637.1	MDP0000259955	MD10G1093900		AT5G66800.1	AT5G66800.1 | Symbols: | unknown protein; BEST Arabidopsis thaliana protein match is: unknown protein (TAIR:AT3G50640.1); Has 1807 Blast hits to 1807 proteins in 277 species: Archae - 0; Bacteria - 0; Metazoa - 736; Fungi - 347; Plants - 385; Viruses - 0; Other Eukaryotes - 339 (source: NCBI BLink). | chr5:26671433-26672116 FORWARD LENGTH=183
	cDNA_0214	XR_003772148.1	MDP0000338377	nr		NA	NA
	cDNA_0003	XR_003772338.1	MDP0000481314	MD03G1296600		AT4G02100.1	AT4G02100.1 | Symbols: | Heat shock protein DnaJ with tetratricopeptide repeat | chr4:930228-932049 FORWARD LENGTH=546
	cDNA_0149	XR_003774273.1	MDP0000217803	MD01G1213300		AT5G24090.1	AT5G24090.1 | Symbols: ATCHIA, CHIA | chitinase A | chr5:8143805-8145153 REVERSE LENGTH=302
	cDNA_0041	XR_003775270.1	MDP0000172744	MD15G1062900		AT2G22800.1	AT2G22800.1 | Symbols: HAT9 | Homeobox-leucine zipper protein family | chr2:9704949-9706048 REVERSE LENGTH=274
	cDNA_0167	XR_528755.3	MDP0000343634	MD12G1232700		NA	NA
	cDNA_0213	XR_528755.3	MDP0000343634	nr		NA	NA
	cDNA_0016	XR_532190.3	MDP0000254705	MD02G1189200		AT3G49780.1	AT3G49780.1 | Symbols: ATPSK4, ATPSK3 (FORMER SYMBOL), PSK4 | phytosulfokine 4 precursor | chr3:18465750-18466254 FORWARD LENGTH=79

## Sheet: potential siRNA Off Targets
Transcripts potentially OFF-targets for MdDAM4 construct-derived smallRNAs
DEGs in Overexpressing plants
cDNA ID	NCBI	Malus x domestica v 3.0a1	GDDH13	Common Name	A. thaliana ID	A. thaliana function
cDNA_0073	XM_008380358.3	MDP0000259294	MD08G1196900	MdDAM2	AT4G24540.1	AT4G24540.1 | Symbols: AGL24 | AGAMOUS-like 24 | chr4:12671160-12673645 REVERSE LENGTH=220
cDNA_0076	XM_029106287.1	MDP0000259294	MD08G1196900	MdDAM2	AT4G24540.1	AT4G24540.1 | Symbols: AGL24 | AGAMOUS-like 24 | chr4:12671160-12673645 REVERSE LENGTH=220
cDNA_0135	XM_029106286.1	MDP0000259294	MD08G1196900	MdDAM2	AT4G24540.1	AT4G24540.1 | Symbols: AGL24 | AGAMOUS-like 24 | chr4:12671160-12673645 REVERSE LENGTH=220
cDNA_0051	XM_029107206.1	MDP0000232313	MD08G1197300	MdDAM4	AT2G22540.1	AT2G22540.1 | Symbols: SVP, AGL22 | K-box region and MADS-box transcription factor family protein | chr2:9580417-9583603 FORWARD LENGTH=240
cDNA_0058	XM_008342855.3	MDP0000322567	MD15G1384500	MdDAM1	AT2G22540.1	AT2G22540.1 | Symbols: SVP, AGL22 | K-box region and MADS-box transcription factor family protein | chr2:9580417-9583603 FORWARD LENGTH=240
DEGs in silenced plants
cDNA_0073	XM_008380358.3	MDP0000259294	MD08G1196900	MdDAM2	AT4G24540.1	AT4G24540.1 | Symbols: AGL24 | AGAMOUS-like 24 | chr4:12671160-12673645 REVERSE LENGTH=220
cDNA_0076	XM_029106287.1	MDP0000259294	MD08G1196900	MdDAM2	AT4G24540.1	AT4G24540.1 | Symbols: AGL24 | AGAMOUS-like 24 | chr4:12671160-12673645 REVERSE LENGTH=220
cDNA_0135	XM_029106286.1	MDP0000259294	MD08G1196900	MdDAM2	AT4G24540.1	AT4G24540.1 | Symbols: AGL24 | AGAMOUS-like 24 | chr4:12671160-12673645 REVERSE LENGTH=220
cDNA_0051	XM_029107206.1	MDP0000232313	MD08G1197300	MdDAM4	AT2G22540.1	AT2G22540.1 | Symbols: SVP, AGL22 | K-box region and MADS-box transcription factor family protein | chr2:9580417-9583603 FORWARD LENGTH=240
cDNA_0015	XM_008342855.3	MDP0000322567	MD15G1384500	MdDAM1	AT2G22540.2	AT2G22540.2 | Symbols: SVP, AGL22 | K-box region and MADS-box transcription factor family protein | chr2:9580417-9583603 FORWARD LENGTH=235
cDNA_0058	XM_008342855.3	MDP0000322567	MD15G1384500	MdDAM1	AT2G22540.1	AT2G22540.1 | Symbols: SVP, AGL22 | K-box region and MADS-box transcription factor family protein | chr2:9580417-9583603 FORWARD LENGTH=240
cDNA_0146	XM_029093256.1	MDP0000255146	MD15G1384600	MdDAMb	AT2G22540.1	AT2G22540.1 | Symbols: SVP, AGL22 | K-box region and MADS-box transcription factor family protein | chr2:9580417-9583603 FORWARD LENGTH=240
cDNA_0239	XM_029093256.1	MDP0000232313	MD15G1384600	MdDAMb	nr	nr
cDNA_0155	XM_029093257.1	MDP0000255146			AT4G24540.1	AT4G24540.1 | Symbols: AGL24 | AGAMOUS-like 24 | chr4:12671160-12673645 REVERSE LENGTH=220
cDNA_0195	CN913783.1	nr			nr	nr

## Sheet: MdDAM4_vs_MdDAM1_DEG
Downregulated in MdDAM1 silenced and MdDAM4 silenced
	cDNA ID	NCBI	Malus x domestica v 3.0a1	GDDH13	Common Name	A. thaliana ID	A. thaliana function
	cDNA_0291	XR_003767325.1	-	-		-	-
	cDNA_0285	XM_029106624.1	MDP0000252855	MD15G1024000		AT3G10890	AT3G10890.1 | Symbols: | Glycosyl hydrolase superfamily protein | chr3:3407455-3409000 REVERSE LENGTH=414
	cDNA_0298	XM_029101135.1	MDP0000300987	MD12G1129400		AT5G02780	AT5G02780.2 | Symbols: GSTL1 | glutathione transferase lambda 1 | chr5:630957-632485 FORWARD LENGTH=235
	cDNA_0247	XM_008388588.3	MDP0000547069	MD14G1001800		AT5G18220	AT5G18220.1 | Symbols: | O-Glycosyl hydrolases family 17 protein | chr5:6018914-6020453 REVERSE LENGTH=488
	cDNA_0255	XM_008365072.3	MDP0000280623	MD15G1243600		AT2G17840	AT2G17840.1 | Symbols: ERD7 | Senescence/dehydration-associated protein-related | chr2:7755923-7757798 REVERSE LENGTH=452
	cDNA_0300	XM_008341997.3	-	-		-	-
	cDNA_0272	XM_008355364.3	MDP0000197731	MD09G1113000		AT3G21670	AT3G21670.1 | Symbols: | Major facilitator superfamily protein | chr3:7626942-7628954 REVERSE LENGTH=590
	cDNA_0253	XM_008382242.3	MDP0000317620	MD04G1017600		AT2G31990	AT2G31990.1 | Symbols: | Exostosin family protein | chr2:13611500-13613551 REVERSE LENGTH=479
	cDNA_0273	XM_029093607.1	MDP0000130824	MD15G1365300		AT5G56190	AT5G56190.1 | Symbols: | Transducin/WD40 repeat-like superfamily protein | chr5:22742563-22744909 FORWARD LENGTH=441
	cDNA_0256	XM_008355364.3	MDP0000197731	MD09G1113000		AT3G21670	AT3G21670.1 | Symbols: | Major facilitator superfamily protein | chr3:7626942-7628954 REVERSE LENGTH=590
	cDNA_0261	XM_008350128.3	MDP0000254650	MD17G1132700		AT1G06690	AT1G06690.1 | Symbols: | NAD(P)-linked oxidoreductase superfamily protein | chr1:2049742-2052039 REVERSE LENGTH=377
	cDNA_0318	XM_029093613.1	MDP0000130824	-		-	-
	cDNA_0284	XM_029107650.1	MDP0000807011	MD17G1016100		AT5G40800	AT5G40800.1 | Symbols: | unknown protein; BEST Arabidopsis thaliana protein match is: unknown protein (TAIR:AT3G27250.1); Has 1807 Blast hits to 1807 proteins in 277 species: Archae - 0; Bacteria - 0; Metazoa - 736; Fungi - 347; Plants - 385; Viruses - 0; Other Eukaryotes - 339 (source: NCBI BLink). | chr5:16334810-16335628 REVERSE LENGTH=272
	cDNA_0294	XM_029098067.1	MDP0000170414	MD02G1099600		AT5G45180	AT5G45180.1 | Symbols: | Flavin-binding monooxygenase family protein | chr5:18274179-18276586 REVERSE LENGTH=459
	cDNA_0313	XM_029093614.1	MDP0000130824	-		-	-
	cDNA_0268	XM_029102233.1	MDP0000245245	MD00G1083500		AT5G45180	AT5G45180.1 | Symbols: | Flavin-binding monooxygenase family protein | chr5:18274179-18276586 REVERSE LENGTH=459
	cDNA_0303	XM_008378903.3	MDP0000200569	MD15G1006700		-	-
	cDNA_0207	XM_017326453.2	-	-		-	-
	cDNA_0089	-	MDP0000253698	MD09G1278600		AT1G66380	AT1G66380.1 | Symbols: MYB114, AtMYB114 | myb domain protein 114 | chr1:24757413-24758490 FORWARD LENGTH=139
	cDNA_0015	XM_008342855.3	MDP0000322567	MD08G1196900	MdDAM2	-	-
	cDNA_0317	XM_008356659.3	-	-		-	-
	cDNA_0288	XM_008391066.3	MDP0000224489	MD13G1041700		-	-
	cDNA_0135	XM_029106286.1	MDP0000259294	MD15G1384600	MdDAMb	AT4G24540	AT4G24540.1 | Symbols: AGL24 | AGAMOUS-like 24 | chr4:12671160-12673645 REVERSE LENGTH=220
	cDNA_0131	XM_008386038.3	MDP0000160804	MD01G1126500		AT1G16030	AT1G16030.1 | Symbols: Hsp70b | heat shock protein 70B | chr1:5502386-5504326 REVERSE LENGTH=646
	cDNA_0198	-	-	-		-	-
	cDNA_0297	XM_008341390.3	MDP0000326735	MD02G1163100		AT4G37150	AT4G37150.1 | Symbols: ATMES9, MES9 | methyl esterase 9 | chr4:17492985-17494057 REVERSE LENGTH=256
	cDNA_0262	XM_008385257.3	MDP0000145827	MD10G1262000		AT2G34555	AT2G34555.1 | Symbols: ATGA2OX3, GA2OX3 | gibberellin 2-oxidase 3 | chr2:14557102-14558682 FORWARD LENGTH=335
	cDNA_0257	NM_001319256.1	MDP0000517262	MD07G1248700		-	-
	cDNA_0160	XM_008370325.3	MDP0000361511	MD09G1143800		-	-
	cDNA_0249	XM_029089778.1	-	-		-	-
	cDNA_0062	XM_029091373.1	MDP0000668095	MD16G1229000		AT5G18970	AT5G18970.1 | Symbols: | AWPM-19-like family protein | chr5:6333714-6334539 REVERSE LENGTH=171
	cDNA_0104	XM_008375497.3	MDP0000137987	MD06G1043900		AT4G17090	AT4G17090.1 | Symbols: CT-BMY, BAM3, BMY8 | chloroplast beta-amylase | chr4:9605266-9607250 REVERSE LENGTH=548
	cDNA_0139	XM_008378580.3	MDP0000256438	MD07G1298000		AT4G27670	AT4G27670.1 | Symbols: HSP21 | heat shock protein 21 | chr4:13819048-13819895 REVERSE LENGTH=227
	cDNA_0124	XM_008359282.3	MDP0000161563	MD12G1055400		AT5G06690	AT5G06690.1 | Symbols: WCRKC1 | WCRKC thioredoxin 1 | chr5:2060651-2061956 REVERSE LENGTH=210
	cDNA_0137	NM_001328720.1	MDP0000862169	MD15G1253900		-	-
	cDNA_0290	XM_008378327.3	MDP0000127549	MD01G1199000		AT5G52190	AT5G52190.1 | Symbols: | Sugar isomerase (SIS) family protein | chr5:21201817-21202443 REVERSE LENGTH=208
	cDNA_0073	XM_008380358.3	MDP0000259294	MD01G1038600	MdSVPa	AT4G24540	AT4G24540.1 | Symbols: AGL24 | AGAMOUS-like 24 | chr4:12671160-12673645 REVERSE LENGTH=220
	cDNA_0274	XM_029101884.1	-	-		-	-
	cDNA_0267	XM_008346514.3	MDP0000583473	MD07G1130800		AT1G01470	AT1G01470.1 | Symbols: LEA14, LSR3 | Late embryogenesis abundant protein | chr1:172295-172826 REVERSE LENGTH=151
	cDNA_0170	XM_008375497.3	MDP0000137987	MD06G1043900		AT4G17090	AT4G17090.1 | Symbols: CT-BMY, BAM3, BMY8 | chloroplast beta-amylase | chr4:9605266-9607250 REVERSE LENGTH=548
	cDNA_0276	XM_008390999.3	MDP0000290236	MD13G1025600		-	-
	cDNA_0312	XM_008380532.3	MDP0000258693	MD14G1061300		AT5G06850	AT5G06850.1 | Symbols: | C2 calcium/lipid-binding plant phosphoribosyltransferase family protein | chr5:2127200-2129584 REVERSE LENGTH=794
	cDNA_0115	XM_008368219.3	MDP0000293103	-		-	-
	cDNA_0293	XM_029104167.1	MDP0000198054	MD06G1072300		AT4G25490	AT4G25490.1 | Symbols: CBF1, DREB1B, ATCBF1 | C-repeat/DRE binding factor 1 | chr4:13021921-13022562 REVERSE LENGTH=213
	cDNA_0117	XM_029110397.1		MD11G1237500		AT5G54310	AT5G54310.1 | Symbols: NEV, AGD5 | ARF-GAP domain 5 | chr5:22057262-22061066 REVERSE LENGTH=483
	cDNA_0283	-	MDP0000394035	MD04G1064000		-	-
	cDNA_0129	XM_029091373.1	MDP0000668095	MD16G1229000		AT5G18970	AT5G18970.1 | Symbols: | AWPM-19-like family protein | chr5:6333714-6334539 REVERSE LENGTH=171
	cDNA_0264	XM_029104827.1	MDP0000815065	MD01G1228200		-	-
	cDNA_0102	XM_008368219.3	MDP0000293103	MD03G1198600		AT3G50400	AT3G50400.1 | Symbols: | GDSL-like Lipase/Acylhydrolase superfamily protein | chr3:18704797-18706437 FORWARD LENGTH=374
	cDNA_0306	XM_008346514.3	MDP0000583473	MD07G1130900		-	-
	cDNA_0280	XM_029101372.1	MDP0000201755	MD04G1185700		AT3G05880	AT3G05880.1 | Symbols: RCI2A | Low temperature and salt responsive protein family | chr3:1756195-1756494 REVERSE LENGTH=54
	cDNA_0269	XM_008359511.3	MDP0000131368	MD13G1096700		AT1G08100	AT1G08100.1 | Symbols: ATNRT2.2, ACH2, NRT2;2AT, NRT2.2 | nitrate transporter 2.2 | chr1:2527268-2529078 REVERSE LENGTH=522
	cDNA_0292	XM_029104167.1	MDP0000198054	MD06G1072300		AT1G12610	AT1G12610.1 | Symbols: DDF1 | Integrase-type DNA-binding superfamily protein | chr1:4290205-4290834 REVERSE LENGTH=209
	cDNA_0021	XM_008372160.3	MDP0000688187	-		-	-
	cDNA_0278	XM_008378590.3	MDP0000248765	MD01G1228200		AT5G24470	AT5G24470.1 | Symbols: APRR5, PRR5 | pseudo-response regulator 5 | chr5:8356204-8358873 REVERSE LENGTH=667
	cDNA_0168	XM_029101627.1	MDP0000154764	MD06G1072300		AT1G12610	AT1G12610.1 | Symbols: DDF1 | Integrase-type DNA-binding superfamily protein | chr1:4290205-4290834 REVERSE LENGTH=209
	cDNA_0259	XM_008383206.3	MDP0000184935	MD09G1285100		AT3G57520	AT3G57520.1 | Symbols: AtSIP2, SIP2 | seed imbibition 2 | chr3:21288982-21292694 REVERSE LENGTH=773
	cDNA_0093	XM_008353067.1	MDP0000148686	MD03G1143800		-	-
	cDNA_0299	XM_008378355.3	MDP0000937986	-		-	-
	cDNA_0271	XM_008378353.3	MDP0000937986	MD07G1268800		-	-
	cDNA_0251	XM_008378590.3	MDP0000248765	MD01G1228200		AT5G24470	AT5G24470.1 | Symbols: APRR5, PRR5 | pseudo-response regulator 5 | chr5:8356204-8358873 REVERSE LENGTH=667
	cDNA_0309	XM_029101884.1	MDP0000343606	-		-	-
	cDNA_0146	NM_001328812.1	MDP0000255146	MD08G1197300	MdDAM4	-	-
	cDNA_0238	XM_029103734.1	-	MD01G1198900		-	-
	cDNA_0254	NM_001328922.1	MDP0000252292	MD09G1147100		AT3G03190	AT3G03190.1 | Symbols: ATGSTF11, ATGSTF6, GSTF11 | glutathione S-transferase F11 | chr3:735071-735877 FORWARD LENGTH=214
	cDNA_0196	XM_029097342.1	-	MD17G1150300		-	-
	cDNA_0035	XM_008378326.3	-	MD07G1266700		-	-
	cDNA_0287	XM_017332369.2	MDP0000215760	MD05G1276500		AT5G14750	AT5G14750.1 | Symbols: WER, ATMYB66, WER1, MYB66 | myb domain protein 66 | chr5:4763656-4764738 REVERSE LENGTH=203
	cDNA_0211	-	-	-		-	-
	cDNA_0270	-	-	-		-	-
	cDNA_0036	XM_008378326.3	-	MD07G1266700		-	-
	cDNA_0179	XM_008373132.3	-	MD10G1296300		-	-
	cDNA_0100	XM_008373164.3	MDP0000429218	MD00G1115400		AT4G21020	AT4G21020.1 | Symbols: | Late embryogenesis abundant protein (LEA) family protein | chr4:11228263-11229392 FORWARD LENGTH=266
Upregulated in MdDAM1 silenced and MdDAM4 silenced
	cDNA ID	NCBI	Malus x domestica v 3.0a1	GDDH13	Common Name	A. thaliana ID	A. thaliana function
	cDNA_0296	XM_008391789.2	MDP0000139303	MD13G1042800		-	-
	cDNA_0250	XM_008378309.3	MDP0000166404	MD02G1199800		AT2G44890	AT2G44890.2 | Symbols: CYP704A1 | cytochrome P450, family 704, subfamily A, polypeptide 1 | chr2:18508392-18510308 REVERSE LENGTH=493
	cDNA_0310	XM_008347125.3	MDP0000292031	MD04G1064400		AT4G11650	AT4G11650.1 | Symbols: ATOSM34, OSM34 | osmotin 34 | chr4:7025127-7026113 REVERSE LENGTH=244
	cDNA_0112	XM_008392374.3	MDP0000195614	MD13G1161200		AT1G24020	AT1G24020.1 | Symbols: MLP423 | MLP-like protein 423 | chr1:8500653-8501458 REVERSE LENGTH=155
	cDNA_0305	-	-	-		-	-
	cDNA_0301	-	-	-		-	-
	cDNA_0277	-	-	-		-	-
	cDNA_0265	XM_029093748.1	MDP0000226971	MD08G1146400		AT5G22540	AT5G22540.1 | Symbols: | Plant protein of unknown function (DUF247) | chr5:7481546-7482868 REVERSE LENGTH=440
	cDNA_0248	XM_008367071.3	MDP0000303911	MD15G1421700		AT1G75000	AT1G75000.1 | Symbols: | GNS1/SUR4 membrane protein family | chr1:28163650-28164586 FORWARD LENGTH=281
	cDNA_0258	XM_029104203.1	MDP0000153075	MD07G1158100		AT4G10640	AT4G10640.1 | Symbols: IQD16 | IQ-domain 16 | chr4:6571999-6574312 FORWARD LENGTH=423
	cDNA_0118	XM_008344665.3	MDP0000570413	MD09G1243500		-	-
	cDNA_0289	XM_008386525.3	MDP0000326493	MD11G1210900		-	-
	cDNA_0134	XM_008355516.3	MDP0000785391	MD13G1260000		AT5G57780	AT5G57780.1 | Symbols: | EXPRESSED IN: 18 plant structures; EXPRESSED DURING: 12 growth stages; BEST Arabidopsis thaliana protein match is: sequence-specific DNA binding transcription factors (TAIR:AT4G30410.1); Has 123 Blast hits to 123 proteins in 11 species: Archae - 0; Bacteria - 0; Metazoa - 0; Fungi - 0; Plants - 123; Viruses - 0; Other Eukaryotes - 0 (source: NCBI BLink). | chr5:23405505-2…
	cDNA_0308	XR_003770415.1	-	-		-	-
	cDNA_0315	-	-	-		-	-
	cDNA_0314	XM_029091715.1	MDP0000910137	-		-	-
	cDNA_0282	XM_008362454.3	MDP0000408127	MD14G1080100		AT3G57260	AT3G57260.1 | Symbols: BGL2, PR2, BG2, PR-2 | beta-1,3-glucanase 2 | chr3:21188709-21189822 REVERSE LENGTH=339
	cDNA_0275	XM_008347125.3	MDP0000292031	MD17G1250000		AT1G75040	AT1G75040.1 | Symbols: PR5, PR-5 | pathogenesis-related gene 5 | chr1:28177754-28178731 FORWARD LENGTH=239
	cDNA_0260	XM_008341454.3	MDP0000321380	MD14G1226400		AT1G68520	AT1G68520.1 | Symbols: | B-box type zinc finger protein with CCT domain | chr1:25709331-25710749 REVERSE LENGTH=406
	cDNA_0252	XM_008347125.3	MDP0000292031	MD17G1250000		AT1G75030	AT1G75030.1 | Symbols: ATLP-3, TLP-3 | thaumatin-like protein 3 | chr1:28174418-28175255 FORWARD LENGTH=246
	cDNA_0201	XR_003770415.1	-	-		-	-
	cDNA_0286	XM_008344150.2	MDP0000281264	-		-	-
	cDNA_0279	XM_008394119.2	MDP0000408127	MD14G1080100		AT3G57260	AT3G57260.1 | Symbols: BGL2, PR2, BG2, PR-2 | beta-1,3-glucanase 2 | chr3:21188709-21189822 REVERSE LENGTH=339
	cDNA_0311	XM_008364303.3	MDP0000822752	MD17G1265700		AT2G42690	AT2G42690.1 | Symbols: | alpha/beta-Hydrolases superfamily protein | chr2:17776356-17777682 REVERSE LENGTH=412
	cDNA_0020	XM_008382239.3	MDP0000782642	MD17G1250000		AT1G75040	AT1G75040.1 | Symbols: PR5, PR-5 | pathogenesis-related gene 5 | chr1:28177754-28178731 FORWARD LENGTH=239
	cDNA_0304	NM_001293894.1	MDP0000417095	MD02G1120300		AT3G12500	AT3G12500.1 | Symbols: ATHCHIB, PR3, PR-3, CHI-B, B-CHI, HCHIB | basic chitinase | chr3:3962501-3963984 REVERSE LENGTH=335
	cDNA_0219	XM_008373108.3	-	MD05G1320500		-	-
	cDNA_0263	XM_008378214.3	MDP0000377084	MD07G1254500		AT1G62660	AT1G62660.1 | Symbols: | Glycosyl hydrolases family 32 protein | chr1:23199949-23203515 FORWARD LENGTH=648
	cDNA_0295	XM_008382398.3	MDP0000155098	-		-	-
	cDNA_0002	XM_008374216.3	MDP0000150610	MD10G1169100		AT1G04680	AT1G04680.1 | Symbols: | Pectin lyase-like superfamily protein | chr1:1304052-1307780 REVERSE LENGTH=431
	cDNA_0307	XM_008382023.3	MDP0000128803	MD09G1156200		AT2G42800	AT2G42800.1 | Symbols: AtRLP29, RLP29 | receptor like protein 29 | chr2:17808157-17809545 REVERSE LENGTH=462
	cDNA_0281	XM_008395241.3	MDP0000277477	MD14G1241400		AT4G24660	AT4G24660.1 | Symbols: ATHB22, MEE68, HB22, ZHD2 | homeobox protein 22 | chr4:12724851-12725513 REVERSE LENGTH=220
	cDNA_0033	XM_008390533.3	MDP0000194060	MD04G1234300		AT4G28780	AT4G28780.1 | Symbols: | GDSL-like Lipase/Acylhydrolase superfamily protein | chr4:14215603-14217159 FORWARD LENGTH=367
	cDNA_0126	XM_008345323.3	MDP0000925402	-		-	-
	cDNA_0302	XM_008340104.3	MDP0000131617	MD02G1174400		AT5G67100	AT5G67100.1 | Symbols: ICU2 | DNA-directed DNA polymerases | chr5:26776994-26785104 FORWARD LENGTH=1524
	cDNA_0049	XM_008381145.2	MDP0000574554	MD03G1052400		AT1G69530	AT1G69530.1 | Symbols: ATEXPA1, EXP1, AT-EXP1, ATEXP1, ATHEXP ALPHA 1.2, EXPA1 | expansin A1 | chr1:26142034-26143051 FORWARD LENGTH=250
Downregulated in MdDAM1 silenced and upregulated in MdDAM4 silenced
	cDNA ID	NCBI	Malus x domestica v 3.0a1	GDDH13	Common Name	A. thaliana ID	A. thaliana function
	cDNA_0010	XM_008341314.3	MDP0000277802	MD16G1025300		AT4G23680	AT4G23680.1 | Symbols: | Polyketide cyclase/dehydrase and lipid transport superfamily protein | chr4:12336416-12337417 REVERSE LENGTH=151
	cDNA_0209	NM_001293910.1	-	MD09G1019900		AT4G24780	AT4G24780.1 | Symbols: | Pectin lyase-like superfamily protein | chr4:12770631-12772227 REVERSE LENGTH=408
	cDNA_0109	XM_029095546.1	MDP000199273	MD16G1021500		AT1G23210	AT1G23210.1 | Symbols: AtGH9B6, GH9B6 | glycosyl hydrolase 9B6 | chr1:8240174-8242129 FORWARD LENGTH=489
	cDNA_0266	XM_029110074.1	MDP0000176292	MD10G1215200		AT4G08850	AT4G08850.1 | Symbols: | Leucine-rich repeat receptor-like protein kinase family protein | chr4:5636693-5640496 REVERSE LENGTH=1045
